# Supplementary material for: An outbreak of pulmonary tuberculosis and a follow-up investigation of latent tuberculosis in a high school in an eastern city in China, 2016–2019
Source: PLoS One. 2021 Feb 24;16(2):e0247564. doi: 10.1371/journal.pone.0247564 (PMC7904191; doi:10.1371/journal.pone.0247564)
Supplement: S1 File — (XLS) [file pone.0247564.s001.xls]

## Sheet: Book1
id	SIT	SPOLIGOTYPING	MIRU04	MIRU26	MIRU40	MIRU10	MIRU16	MIRU31	Mtub04	VNTR43	ETRA	Mtub30	Mtub39	QUB4156	QUB11b	Mtub21	QUB26	MIRU02	MIRU23	MIRU39	MIRU20	MIRU24	MIRU27	Mtub29	ETRB	Mtub34
CN11101	1	Beijing	2	7	3	3	3	5	4	4	4	4	3	4	5	4	8	2	5	3	2	1	3	4	2	2
CN11102	1	Beijing	2	7	3	3	3	5	4	4	4	4	3	2	5	5	8	2	5	3	2	1	3	4	2	3
CN11103	1096	Manu2	2	7	3	3	3	5	4	4	4	4	3	2	5	5	8	2	5	3	2	1	3	4	2	3
CN11104	1	Beijing	2	8	3	3	3	5	4	4	4	4	3	2	5	8	8	2	5	3	2	1	3	4	2	3
CN11105	4	NotAvailable	4	4	1	2	3	3	4	4	3	2	1	2	1	1	4	2	5	2	2	1	2	4	2	2
CN11106	1	Beijing	2	7	3	3	3	5	4	4	4	4	3	2	6	8	6	2	5	3	2	1	1	4	2	3
CN11108	1	Beijing	2	7	3	3	3	6	3	4	4	4	3	3	3	4	8	2	5	3	2	1	3	4	2	3
CN11109	53	T1	2	8	3	2	3	3	2	4	3	2	4	2	4	3	9	1	5	2	2	1	3	4	1	3
CN11110	1077	Ambiguous:T4 T2	4	5	2	2	3	3	4	4	4	2	1	2	5	1	2	2	5	2	2	1	2	4	2	3
CN11111	1	Beijing	2	7	3	3	3	5	5	4	4	4	3	4	6	4	8	2	5	3	2	1	3	4	2	3
CN11116	1	Beijing	2	7	2	3	3	5	4	4	4	4	3	4	6	4	8	2	5	3	2	1	3	4	2	3
CN11117	1	Beijing	2	7	2	3	3	5	4	4	4	4	3	2	4	5	8	2	5	3	2	1	3	4	2	3
CN11118	1	Beijing	2	5	3	3	3	5	4	4	4	4	3	2	5	5	8	2	5	3	2	1	3	4	2	3
CN11120	1	Beijing	2	7	3	3	3	5	4	4	4	4	3	2	6	5	8	2	5	3	2	1	3	4	2	3
CN11121	1	Beijing	2	7	3	3	3	5	4	4	4	4	3	4	6	4	7	2	5	3	2	1	3	4	2	3
CN11122	1	Beijing	2	7	3	3	2	5	4	4	4	4	3	2	5	9	8	2	5	3	2	1	3	4	2	3
CN11124	1	Beijing	2	7	3	3	3	5	2	4	4	4	3	2	6	8	8	2	5	3	2	1	3	4	2	3
CN11125	NA	NotDefined	2	5	3	2	3	2	2	4	3	2	1	2	3	3	6	2	5	2	2	1	2	4	1	3
CN11126	53	T1	2	5	4	2	3	3	2	4	3	2	3	2	3	2	1	2	1	2	2	1	3	4	1	3
CN11133	1	Beijing	2	7	3	3	3	5	4	4	4	4	2	2	4	5	8	3	5	3	2	1	3	4	2	3
CN11136	1	Beijing	2	5	3	3	3	5	2	4	4	4	4	2	3	4	8	2	5	3	2	1	3	4	2	3
CN11140	1	Beijing	2	7	2	3	3	6	4	4	4	4	3	2	5	5	8	1	2	0	1	4	3	4	2	3
CN11141	1	Beijing	2	6	3	3	3	5	4	4	3	2	3	2	5	5	8	2	5	3	2	1	3	4	2	3
CN11142	1	Beijing	2	6	3	3	3	5	4	4	3	4	3	2	4	5	6	2	5	3	2	1	2	4	2	3
CN11143	NA	NotDefined	2	7	3	3	3	5	4	4	4	4	3	2	6	5	8	2	5	3	2	1	3	4	2	3
CN11144	1	Beijing	2	7	3	3	3	4	4	4	4	4	3	4	6	4	8	2	5	3	2	1	3	4	2	3
CN11148	1	Beijing	2	7	3	3	3	5	4	4	4	4	3	2	6	5	8	2	5	3	2	1	3	4	2	3
CN11150	1	Beijing	2	6	3	2	3	5	4	4	4	4	3	2	6	5	8	2	5	3	2	1	3	4	2	3
CN11151	1	Beijing	2	6	3	3	3	5	4	4	4	4	3	2	6	5	8	2	5	3	2	1	3	4	2	3
CN11153	53	T1	7	4	2	2	3	3	4	4	4	2	1	2	6	1	8	2	5	2	2	1	2	4	2	3
CN11155	1	Beijing	2	1	1	6	2	3	4	4	3	4	3	3	6	4	8	2	5	3	2	1	3	4	2	3
CN11161	1	Beijing	2	6	3	3	3	5	4	4	4	4	3	2	5	4	8	2	5	2	2	1	3	4	2	3
CN11162	1	Beijing	2	7	2	3	3	4	4	4	4	4	5	4	7	3	7	2	5	3	2	1	3	4	2	3
CN11163	2366	T1	2	5	2	2	3	3	2	1	3	2	3	2	4	3	9	2	5	2	2	1	3	4	1	3
CN11164	1	Beijing	2	7	3	3	3	6	2	4	4	4	3	2	6	5	7	2	5	3	2	1	3	4	2	3
CN11165	1	Beijing	2	5	3	3	3	5	2	4	4	4	3	2	6	5	8	2	5	3	2	1	3	4	2	3
CN11166	NA	NotDefined	4	5	2	2	3	3	4	4	3	2	1	2	3	1	5	2	5	2	2	1	2	4	2	3
CN11167	46	NotAvailable	3	5	2	2	3	3	4	4	3	2	1	2	5	1	9	2	5	2	2	1	2	4	2	3
CN11169	265	Beijing	2	7	3	3	2	5	4	4	4	4	3	4	7	4	8	2	5	3	2	1	3	4	2	2
CN11202	1	Beijing	2	7	3	3	2	3	4	4	4	4	3	2	5	5	8	2	5	3	2	1	3	4	2	3
CN11203	1	Beijing	2	7	3	2	3	4	6	4	3	4	3	4	5	2	8	2	5	3	2	1	3	4	2	3
CN11206	627	T3-OSA	1	1	2	2	1	3	2	4	3	4	3	3	2	3	5	2	5	2	2	1	3	4	2	3
CN11207	1	Beijing	2	6	3	3	3	5	4	4	4	4	2	3	5	4	8	2	5	3	2	1	3	4	2	3
CN11209	1	Beijing	2	7	2	3	3	5	4	4	4	4	3	2	6	5	8	2	5	3	2	1	3	4	2	3
CN11210	52	T2	2	1	2	5	1	3	3	5	3	4	3	3	1	3	7	2	5	2	2	1	3	4	2	3
CN11211	1	Beijing	2	7	3	2	3	5	4	4	4	4	3	2	4	5	8	2	4	3	2	1	3	4	2	3
CN11212	1	Beijing	1	7	3	3	3	5	4	4	4	4	3	2	6	5	7	2	5	3	2	1	3	4	2	3
CN11213	1	Beijing	2	7	3	2	3	5	4	4	4	4	3	2	6	5	8	2	5	3	2	1	3	4	2	3
CN11214	53	T1	2	1	1	5	1	3	4	4	4	4	3	3	1	3	8	2	5	2	2	1	2	4	2	3
CN11215	53	T1	2	1	2	5	1	3	3	4	3	4	3	3	1	3	8	2	5	2	2	1	3	4	2	3
CN11218	1	Beijing	2	7	3	1	3	6	2	4	4	4	3	4	7	4	9	2	5	3	2	1	3	4	2	3
CN11219	1	Beijing	2	7	3	3	3	5	4	4	4	4	3	2	5	4	8	2	5	3	2	1	3	4	2	3
CN11222	1	Beijing	2	7	3	3	3	5	4	4	3	4	3	2	3	5	8	2	5	3	2	1	2	4	2	2
CN11223	1	Beijing	2	7	3	3	3	5	4	4	4	4	3	2	5	7	8	2	5	3	2	1	2	4	2	3
CN11224	1	Beijing	2	7	2	3	3	5	4	4	4	4	3	4	7	4	7	2	5	3	2	1	3	4	2	3
CN11228	1	Beijing	2	6	3	3	3	5	4	4	4	4	3	4	6	4	7	2	5	3	2	1	3	4	2	3
CN11229	1	Beijing	2	6	3	2	3	5	4	4	4	4	4	2	6	5	8	2	5	3	2	1	2	4	2	3
CN11230	1	Beijing	2	7	3	3	3	5	4	4	4	4	3	2	6	4	8	2	5	3	2	1	2	4	2	3
CN11231	NA	T3	2	5	3	2	2	3	2	4	3	2	3	2	3	3	4	2	6	2	2	1	1	5	1	2
CN11232	NA	NotDefined	2	6	3	2	3	3	2	4	3	2	1	2	3	2	7	2	5	2	2	1	3	4	1	3
CN11233	1	Beijing	2	8	3	3	3	5	4	4	3	4	3	2	5	7	8	2	5	3	2	1	3	4	2	3
CN11235	1626	T1	2	1	2	5	1	5	3	4	3	4	3	3	1	3	7	1	5	2	2	1	2	4	2	3
CN11237	1	Beijing	2	6	3	2	3	4	3	4	4	4	3	2	6	5	8	2	5	3	2	1	3	4	2	3
CN11238	1	Beijing	2	7	3	3	3	5	4	4	4	4	3	4	7	4	10	2	5	3	2	1	3	4	2	1
CN11242	1	Beijing	2	7	3	3	3	5	2	4	4	4	3	2	3	5	8	2	5	3	2	1	3	4	2	3
CN11243	42	LAM9	2	5	1	4	2	3	4	4	2	1	2	2	3	3	8	2	6	2	2	1	3	3	1	5
CN11245	1	Beijing	2	6	3	3	3	2	4	4	4	4	3	2	6	5	8	2	5	3	1	1	3	4	2	3
CN11246	1	Beijing	2	5	3	3	3	5	4	4	4	4	3	2	6	3	9	2	5	3	2	1	3	4	2	2
CN11247	1	Beijing	2	5	3	2	3	5	4	4	4	4	3	2	4	5	7	2	5	3	2	1	3	4	2	3
CN11249	NA	LAM3	4	5	1	2	2	3	5	3	4	2	1	3	6	1	4	2	5	2	2	1	3	4	2	3
CN11250	1	Beijing	2	8	3	3	3	5	4	4	4	4	3	1	6	3	9	2	5	3	2	1	3	2	2	3
CN11251	190	Beijing	2	7	3	3	3	5	4	4	4	4	4	2	5	5	8	2	5	3	2	1	2	4	2	3
CN11252	52	T2	4	5	2	2	3	3	4	4	4	2	1	2	4	1	8	2	5	2	2	1	1	4	2	3
CN11253	1	Beijing	2	7	3	2	3	5	4	4	4	2	1	2	6	5	8	2	5	3	2	1	3	4	2	3
CN11254	NA	T3	2	7	3	3	3	5	4	4	4	4	4	2	5	5	4	2	5	3	2	1	2	4	2	3
CN11255	1	Beijing	2	6	4	3	3	6	3	4	4	4	3	2	8	2	6	2	5	2	2	1	3	4	3	3
CN11256	1	Beijing	2	7	3	2	3	5	4	4	4	4	3	2	6	5	7	2	5	3	2	1	3	4	2	3
CN11258	1	Beijing	2	7	3	3	3	5	4	4	4	4	3	2	6	5	8	2	5	3	2	1	2	4	2	3
CN11259	1	Beijing	2	7	3	3	3	5	2	4	3	4	5	2	6	5	7	2	5	3	2	1	3	4	2	3
CN11260	1	Beijing	2	7	3	3	3	5	4	4	4	4	3	2	6	5	8	2	5	4	2	1	3	4	2	3
CN11262	1	Beijing	2	8	3	3	3	5	4	4	4	4	3	2	5	9	8	2	5	3	2	1	3	4	2	3
CN11263	36	H3	2	5	3	2	3	3	2	4	3	2	3	2	3	3	6	2	5	2	2	1	3	3	1	3
CN11273	53	T1	2	4	4	2	3	3	2	4	2	2	2	2	4	3	6	2	5	2	2	1	3	3	1	3
CN11274	1	Beijing	2	7	3	3	3	5	4	4	4	4	3	2	6	8	8	2	5	3	2	1	3	4	2	3
CN11275	1	Beijing	2	8	3	3	3	6	2	4	4	4	2	2	6	5	7	2	5	3	2	1	3	4	2	3
CN11277	1	Beijing	2	7	3	3	3	5	3	4	4	4	3	2	5	7	8	2	5	3	2	1	3	4	2	3
CN11278	52	T2	4	5	3	2	3	3	4	5	3	2	1	2	2	1	8	2	5	2	2	1	2	4	2	3
SX20160920			2	7	3	3	3	5	4	4	4	4	4	2	6	5	8	2	5	3	2	1	3	4	2	3
SX20161013			2	7	3	3	3	5	4	4	4	4	4	2	6	5	8	2	5	3	2	1	3	4	2	3
SX20160921			2	7	3	3	3	5	4	4	4	4	4	2	6	5	8	2	5	3	2	1	3	4	2	3
SX20160420			2	7	3	3	3	5	4	4	4	4	4	2	6	5	8	2	5	3	2	1	3	4	2	3
