# Supplementary material for: An outbreak of pulmonary tuberculosis and a follow-up investigation of latent tuberculosis in a high school in an eastern city in China, 2016–2019
Source: PLoS One. 2021 Feb 24;16(2):e0247564. doi: 10.1371/journal.pone.0247564 (PMC7904191; doi:10.1371/journal.pone.0247564)
Supplement: S2 File — (XLSX) [file pone.0247564.s002.xlsx]

## Sheet: Sheet1
TST	Percentage	Numerator	Denominator
＜5	72.96	362	498
5≤TST＜10	10.44	52	498
10≤TST＜15	7.63	38	498
≥15	9.24	46	498
			72.96%（362/498）for TST＜5，10.44%（52/498）for 5≤TST＜10，7.63%（38/498） for 10≤TST＜15 and 9.24%（46/498，containing 9 students demonstrated strong positive results both in 2016 and 2018）for TST≥15.
